# Supplementary material for: Self-Efficacy Measured Through the Italian Diabetes Management Self-Efficacy Scale (IT-DMSES) in Individuals with Type 2 Diabetes
Source: J Clin Med. 2026 Jul 17;15(14):5626. doi: 10.3390/jcm15145626 (PMC13413273; doi:10.3390/jcm15145626)
Supplement: Supplementary file 1 [file jcm-15-05626-s001.zip]

Archive with 1 entries (1 files):
- jcm-4374785-supplementary.pdf
